# Supplementary material for: Physical Activity in Pre-Ambulatory Children with Cerebral Palsy: An Exploratory Validation Study to Distinguish Active vs. Sedentary Time Using Wearable Sensors
Source: Sensors (Basel). 2025 Feb 19;25(4):1261. doi: 10.3390/s25041261 (PMC11860784; doi:10.3390/s25041261)
Supplement: Supplementary file 1 [file sensors-25-01261-s001.zip]

Archive with 1 entries (1 files):
- sensors-3435777-supplementary.pdf
